# Supplementary material for: Evaluation of Maxillary Molar Distalization Supported by Mini-Implants with the Advanced Molar Distalization Appliance (amda®): Preliminary Results of a Prospective Clinical Trial
Source: J Clin Med. 2025 Sep 7;14(17):6323. doi: 10.3390/jcm14176323 (PMC12429304; doi:10.3390/jcm14176323)
Supplement: Supplementary file 1 [file jcm-14-06323-s001.zip]

Archive with 1 entries (1 files):
- jcm-3721763-supplementary.pdf
